# Supplementary material for: Evaluation of Perineal Descent Measurements on Pelvic Floor Imaging
Source: J Clin Med. 2025 Jan 16;14(2):548. doi: 10.3390/jcm14020548 (PMC11766426; doi:10.3390/jcm14020548)
Supplement: Supplementary file 1 [file jcm-14-00548-s001.zip]

Archive with 1 entries (1 files):
- jcm-3377136-supplementary.pdf
